# Supplementary material for: Gender differences in motor and non-motor symptoms in individuals with mild-moderate Parkinson’s disease
Source: PLoS One. 2023 Jan 11;18(1):e0272952. doi: 10.1371/journal.pone.0272952 (PMC9833587; doi:10.1371/journal.pone.0272952)
Supplement: S1 Data — (CSV) [file pone.0272952.s001.csv]

	sex	Age	Education, years	Numberof Falls in the Past Year	Number of Comorbidity	Composite Physical Function	Number of Medication	Hoehn and Yahr Stage	Year with PD	Physical Activity Scale for the Elderly	MOCA Total Score	Race	Housing	Transportation	Leave House	Freezer	Use of Assistive Device	MDS-UPDRS Part I Sum Score	MDS-UPDRS Part II Sum Score	MDS-UPDRS Part III Sum Score	MDS-UPDRS Part IV Sum Score	Fullerton Advanced Balance (/40)	Preferred Gait Speed (m/s)	Backward Gait Speed (m/s)	Fast Gait Speed (m/s)	Timed Up and Go-Cognitive (s)	TUG Pct. Time Change (100*C.-S./S.) (%)	Serial 3 Correct Subtractions	Corsi Span (Levels + 1)	Corsi Trials	BPST Span	BPST Trials	PDQ-Mobility	PDQ-Activities of Daily Living	PDQ-Emotional Well Being	PDQ-Stigma	PDQ-Social Support	PDQ-Cognitive Impairment	PDQ-Bodily Discomfort	PDQ-Summary Index Score	Beck Depression Inventory-II (/63)	CWI-Inhibition Scaled Score	CWI-Inhibition/ Switching Scaled Score	CWI-Contrast Scaled Score Inhibition vs. Color Naming	CWI-Contrast Scaled Score Inhibition/Switching vs. Inhibition	Tower of London Total Achievement Score	Tower of London Time Ratio Scaled	Tower of London Rule Violations
62	Men	69	20	0	3	24	7	2	8	NA	NA	White	self/independently	Self	3-4 per week	No	No	NA	NA	30	NA	30	0.9955362	0.907593052	1.411111111	10.78	37.8516624	7.666666667	6	9	4	6	10	16.66666667	12.5	12.5	0	50	33.33333333	20	NA	NA	NA	NA	NA	NA	NA	NA
63	Women	69	16	0	5	20	12	2	4	NA	NA	White	self/independently	Self	Daily	No	No	NA	NA	26	NA	30	1.007603306	0.52733564	1.306285714	12.94	16.99819168	3.666666667	4	6	4	6	10	12.5	0	12.5	0	31.25	41.66666667	13.48958333	NA	NA	NA	NA	NA	NA	NA	NA
64	Women	50	18	0	2	24	5	1.5	3	NA	NA	White	self/independently	Self	Daily	No	No	NA	NA	21	NA	37	1.621276596	1.302564103	1.927081138	9.32	41.21212121	6.333333333	6	8	5	7	2.5	4.166666667	0	0	16.66666667	12.5	25	7.604166667	NA	NA	NA	NA	NA	NA	NA	NA
65	Men	66	18	0	2	24	20	2	3	NA	NA	White	self/independently	Self	Daily	No	Yes	NA	NA	29	NA	30	1.508910891	1.18522359	1.998688525	6.19	-17.90450928	15	3	4	4	4	5	8.333333333	8.333333333	6.25	0	18.75	16.66666667	8.958333333	NA	NA	NA	NA	NA	NA	NA	NA
66	Men	79	16	0	6	19	5	2	3	NA	NA	White	self/independently	Self	0-2 per week	No	No	NA	NA	40	NA	23	0.952872216	0.783883412	1.6	14.28	77.83312578	14	3	4	4	4	15	16.66666667	12.5	0	16.66666667	43.75	16.66666667	19.32291667	NA	NA	NA	NA	NA	NA	NA	NA
67	Men	81	18	20	8	19	1	3	3	NA	NA	White	self/independently	Family	3-4 per week	Yes	Yes	NA	NA	35	NA	12	0.829387755	0.44399126	1.345695364	17.19	21.22708039	8.333333333	5	7	4	5	47.5	41.66666667	50	56.25	25	50	25	46.30208333	NA	NA	NA	NA	NA	NA	NA	NA
68	Women	73	16	10	4	22	2	3	4	NA	NA	White	self/independently	Family	Daily	Yes	No	NA	NA	28	NA	21	0.950025974	0.179294118	1.250376043	14	-26.89295039	10.66666667	5	6	5	6	27.5	12.5	0	0	0	18.75	0	10.46875	NA	NA	NA	NA	NA	NA	NA	NA
69	Men	68	18	0	5	24	8	2	5	NA	NA	Other	self/independently	Self	3-4 per week	No	No	NA	NA	26	NA	29	1.114442413	0.79375	1.594420227	20.19	98.72047244	4.333333333	4	6	4	4	NA	NA	NA	NA	NA	NA	NA	NA	NA	NA	NA	NA	NA	NA	NA	NA
70	Men	64	16	0	2	20	5	2.5	11	NA	NA	White	self/independently	Self	Daily	Yes	Yes	NA	NA	25	NA	30	1.324257784	1.02972973	1.951760939	7.87	12.91248207	14.66666667	4	6	6	6	17.5	20.83333333	0	0	8.333333333	37.5	33.33333333	16.77083333	NA	NA	NA	NA	NA	NA	NA	NA
72	Men	76	16	0	3	19	1	3	12	NA	NA	White	self/independently	Self	Daily	No	Yes	NA	NA	35	NA	21	1.015435869	0.532401747	1.644604317	12.75	26.99203187	9	4	5	3	3	20	12.5	25	12.5	0	31.25	41.66666667	22.03125	NA	NA	NA	NA	NA	NA	NA	NA
74	Women	64	18	5	5	16	7	2.5	13	NA	NA	Other	self/independently	Self	Daily	Yes	Yes	NA	NA	39	NA	27	1.259504132	0.850604651	1.635778175	11.09	29.55607477	8.333333333	7	11	3	4	50	50	50	50	50	50	50	50	NA	NA	NA	NA	NA	NA	NA	NA
76	Men	61	16	0	5	18	6	2.5	4	NA	NA	White	self/independently	Family	Daily	No	No	NA	NA	31	NA	31	1.224916276	0.826389516	1.720413923	15.06	83.21167883	4	3	4	5	5	42.5	37.5	37.5	12.5	16.66666667	62.5	41.66666667	39.6875	NA	NA	NA	NA	NA	NA	NA	NA
77	Men	35	14	0	3	12	6	2	6	NA	NA	White	self/independently	Self	Daily	Yes	No	NA	NA	19	NA	33	1.22738255	1.249180328	2.097247706	5.21	-26.51622003	13.66666667	8	13	5	8	45	83.33333333	8.333333333	0	0	31.25	75	35.57291667	NA	NA	NA	NA	NA	NA	NA	NA
78	Men	36	16	2	4	24	3	2	6	NA	NA	White	self/independently	Self	Daily	No	No	NA	NA	29	NA	36	1.18714703	1.167816092	1.86993865	9.22	63.18584071	10	7	10	4	5	17.5	12.5	62.5	50	8.333333333	31.25	25	29.01041667	NA	NA	NA	NA	NA	NA	NA	NA
79	Women	68	16	100	1	12	7	3	10	NA	NA	White	self/independently	Family	Daily	No	Yes	NA	NA	43	NA	15	1.220013342	0.323738715	1.256043956	17.56	50.213858	5.666666667	4	5	4	4	NA	NA	NA	NA	NA	NA	NA	NA	NA	NA	NA	NA	NA	NA	NA	NA
80	Men	74	18	0	1	22	5	2	5	NA	NA	White	self/independently	Self	Daily	No	No	NA	NA	28	NA	32	1.291525424	0.562361624	1.765250965	11.12	38.48069738	10	5	7	4	5	0	12.5	0	0	0	50	8.333333333	13.02083333	NA	NA	NA	NA	NA	NA	NA	NA
81	Men	56	16	0	1	22	0	2	3	NA	NA	White	self/independently	Self	Daily	No	No	NA	NA	28	NA	34	1.360714286	1.06511357	2.068778281	8.34	18.6344239	10	8	12	5	7	5	37.5	29.16666667	37.5	8.333333333	12.5	16.66666667	19.375	NA	NA	NA	NA	NA	NA	NA	NA
83	Men	53	16	0	2	23	4	2	5	NA	NA	Black	self/independently	Self	Daily	No	No	NA	NA	32	NA	32	1.216766467	0.859398496	1.667092069	14.81	80.1703163	12.33333333	5	6	4	4	17.5	20.83333333	45.83333333	37.5	66.66666667	37.5	16.66666667	32.39583333	NA	NA	NA	NA	NA	NA	NA	NA
84	Men	69	NA	0	1	24	NA	2.5	3	NA	NA	White	self/independently	Self	Daily	No	No	NA	NA	27	NA	22	1.07766647	0.726002382	1.568439108	11.65	16.85055165	12	4	6	3	4	0	12.5	25	25	0	37.5	25	17.70833333	NA	NA	NA	NA	NA	NA	NA	NA
85	Women	81	16	0	2	22	4	3	14	NA	NA	White	self/independently	Self	Daily	No	No	NA	NA	31	NA	26	1.656521739	0.895154185	1.977081081	15.19	96.76165803	10	5	8	4	4	2.5	20.83333333	0	0	0	0	16.66666667	7.083333333	NA	NA	NA	NA	NA	NA	NA	NA
86	Women	67	16	0	1	24	5	2	9	NA	NA	White	Assisted/senior living	Self	Daily	Yes	No	NA	NA	27	NA	20	1.105015106	0.714654162	1.52909699	9.81	33.65122616	11.66666667	4	5	3	3	22.5	12.5	29.16666667	62.5	33.33333333	31.25	16.66666667	33.28125	NA	NA	NA	NA	NA	NA	NA	NA
87	Men	79	16	0	2	24	1	2	1	NA	NA	White	self/independently	Self	Daily	No	No	NA	NA	39	NA	26	1.040865111	0.810279132	1.65203252	21.57	73.9516129	7.333333333	4	5	3	3	2.5	12.5	12.5	0	0	18.75	41.66666667	15.15625	NA	NA	NA	NA	NA	NA	NA	NA
88	Men	74	18	3	5	9	13	3	7	5.5	21	White	self/independently	Family	0-2 per week	Yes	Yes	NA	NA	40.5	NA	NA	NA	NA	NA	NA	NA	NA	3	4	NA	NA	77.5	75	45.83333333	25	8.333333333	56.25	25	42.23958333	29	NA	NA	NA	NA	NA	NA	NA
89	Women	82	16	2	2	21	3	2	14	55	28	White	self/independently	Self	Daily	No	No	NA	NA	20	NA	28	1.31663067	0.663811252	1.796463654	10.56	39.13043478	7.333333333	5	7	3	4	10	25	0	0	0	12.5	16.66666667	9.0625	0	NA	NA	NA	NA	NA	NA	NA
90	Men	80	16	0	2	24	2	1.5	1	232.24	29	White	self/independently	Self	Daily	No	No	NA	NA	18.5	NA	34	1.085985748	0.826389516	1.698050139	13.97	74.625	6.666666667	4	5	4	5	0	8.333333333	4.166666667	0	0	25	25	8.854166667	0	NA	NA	NA	NA	NA	NA	NA
91	Men	80	16	0	4	20	4	2	1	66	23	White	self/independently	Family	0-2 per week	No	No	NA	NA	28.5	NA	26	0.745536078	0.561325967	1.288794926	14.79	82.81829419	13.33333333	4	5	3	4	22.5	29.16666667	16.66666667	0	16.66666667	37.5	8.333333333	20.52083333	19	NA	NA	NA	NA	NA	NA	NA
92	Men	77	20	0	4	20	NA	2	12	NA	26	White	self/independently	Self	Daily	Yes	Yes	NA	NA	19.5	NA	23	1.012624585	0.507154742	1.295184136	13.94	54.88888889	9	5	6	5	6	22.5	12.5	25	12.5	0	25	16.66666667	14.27083333	NA	NA	NA	NA	NA	NA	NA	NA
93	Men	60	14	52	2	18	14	2.5	13	43.62	29	White	self/independently	Self	3-4 per week	No	Yes	NA	NA	27.5	NA	26	0.840827586	0.288909953	1.01769616	14.37	12.97169811	15.33333333	4	6	3	4	20	25	12.5	0	16.66666667	25	16.66666667	15.52083333	11	NA	NA	NA	NA	NA	NA	NA
94	Men	75	18	2	2	23	4	2	5	167.5	25	White	self/independently	Self	Daily	No	No	NA	NA	30	NA	33	1.167070836	0.613485408	1.260372157	11.56	15.25423729	7	4	5	4	5	10	8.333333333	8.333333333	6.25	0	37.5	41.66666667	21.30208333	17	NA	NA	NA	NA	NA	NA	NA
95	Men	72	16	0	3	23	10	2	8	78.3	25	White	self/independently	Self	Daily	No	Yes	NA	NA	31	NA	29	1.048623853	0.727157058	1.243235894	10.34	-3.813953488	11.33333333	3	4	5	5	12.5	25	37.5	6.25	0	25	8.333333333	17.44791667	8	NA	NA	NA	NA	NA	NA	NA
96	Men	69	18	2	4	24	21	2	4	70.21	28	White	self/independently	Self	Daily	Yes	No	NA	NA	29.5	NA	30	0.86549929	0.440780911	1.104347826	17.56	85.42766631	2	4	5	2	2	10	0	62.5	0	8.333333333	25	8.333333333	15.3125	16	NA	NA	NA	NA	NA	NA	NA
97	Women	75	16	52	3	21	2	3	5	111.91	20	White	self/independently	Public	Daily	Yes	No	NA	NA	28.5	NA	22	0.867140825	0.28384293	1.078938053	10.59	4.540967423	10.33333333	4	6	4	6	20	12.5	8.333333333	6.25	33.33333333	12.5	16.66666667	18.90625	3	NA	NA	NA	NA	NA	NA	NA
98	Women	55	20	1	2	16	4	2.5	10	225.86	28	White	self/independently	Self	3-4 per week	Yes	No	NA	NA	26.5	NA	33	1.135900621	0.8070609	1.496563011	12.12	42.58823529	4.333333333	4	6	4	6	45	58.33333333	29.16666667	31.25	16.66666667	43.75	66.66666667	42.60416667	14	NA	NA	NA	NA	NA	NA	NA
99	Women	68	16	1	3	24	5	2.5	12	50.8	25	White	Assisted/senior living	Self	Daily	Yes	No	NA	NA	28.5	NA	27	0.944140423	0.663570392	1.124723247	11.81	27.26293103	12	4	5	3	3	16.08333333	10	4.166666667	20.83333333	31.25	16.66666667	25	15.625	14	NA	NA	NA	NA	NA	NA	NA
100	Women	56	18	0	1	24	2	1.5	7	63.41	26	White	self/independently	Self	Daily	No	No	NA	NA	9	NA	36	1.117165547	0.853383108	1.388610478	11.34	34.51957295	9.666666667	4	6	3	4	2.5	4.166666667	12.5	0	0	25	8.333333333	8.645833333	11	NA	NA	NA	NA	NA	NA	NA
101	Women	71	16	0	5	20	19	1.5	5	134.29	23	White	self/independently	Self	Daily	No	No	NA	NA	29	NA	31	1.177591758	0.695890411	1.25260274	9.35	-9.836065574	4	4	6	3	3	5	16.66666667	20.83333333	12.5	25	18.75	41.66666667	17.55208333	NA	NA	NA	NA	NA	NA	NA	NA
102	Men	36	14	0	1	12	3	2.5	7	100.32	27	White	self/independently	Self	Daily	Yes	No	NA	NA	27	NA	38	1.224096386	0.897350343	1.756772334	5.41	-2.169981917	12.33333333	7	10	5	8	60	75	8.333333333	6.25	75	12.5	75	45.26041667	6	NA	NA	NA	NA	NA	NA	NA
103	Men	57	16	0	2	24	4	1.5	4	182.23	28	White	self/independently	Self	Daily	No	No	NA	NA	19	NA	34	1.261241379	1.09443447	1.748374761	8.84	15.10416667	9.333333333	7	10	5	6	2.5	12.5	25	18.75	25	12.5	16.66666667	14.11458333	14	NA	NA	NA	NA	NA	NA	NA
104	Men	70	16	2	1	24	18	3	3	53.6	28	White	self/independently	Self	Daily	No	No	NA	NA	27	NA	26	0.907142857	0.728605578	1.372972973	10.94	7.996051333	10.33333333	3	4	4	5	0	16.66666667	4.166666667	0	0	18.75	16.66666667	9.114583333	9	NA	NA	NA	NA	NA	NA	NA
105	Men	65	16	3	3	23	8	2	13	161.8	25	White	self/independently	Self	Daily	Yes	Yes	NA	NA	28	NA	36	0.745536078	1.063255814	1.949680171	6.94	3.736920777	14.33333333	6	7	5	8	12.5	33.33333333	4.166666667	0	8.333333333	18.75	16.66666667	13.80208333	6	NA	NA	NA	NA	NA	NA	NA
106	Men	75	14	0	2	23	5	2	2	57.6	24	White	Assisted/senior living	Self	Daily	Yes	No	NA	NA	31.5	NA	30	0.933537519	0.555866261	1.271766342	10.69	18.77777778	10	2	1	2	2	12.5	16.66666667	16.66666667	18.75	0	18.75	25	15.625	12	NA	NA	NA	NA	NA	NA	NA
107	Women	78	16	1	8	21	14	2	9	61.5	30	White	Assisted/senior living	Self	Daily	No	No	NA	NA	24.5	NA	27	1.267359667	0.631709845	1.329069767	12.5	72.4137931	4.666666667	5	6	5	5	7.5	20.83333333	20.83333333	6.25	0	25	58.33333333	20.46875	6	NA	NA	NA	NA	NA	NA	NA
108	Men	58	14	10	7	23	4	3	4	52.59	10	White	Assisted/senior living	Self	3-4 per week	No	No	NA	NA	57.5	NA	20	0.681371088	0.263972286	1.002082192	32.19	18.82613511	0.666666667	2	1	2	2	25	25	75	50	66.66666667	75	33.33333333	50	33	NA	NA	NA	NA	NA	NA	NA
109	Women	69	14	0	5	15	3	2	4	50	25	White	self/independently	Self	Daily	No	No	NA	NA	30.5	NA	21	0.693515358	0.377149928	0.93640553	15.81	45.3125	4.666666667	5	6	4	5	22.5	12.5	20.83333333	0	0	12.5	50	17.91666667	15	NA	NA	NA	NA	NA	NA	NA
110	Men	69	18	0	2	23	1	2	2	322.42	29	Other	self/independently	Self	Daily	No	No	NA	NA	32.5	NA	36	1.137313433	1.097719088	1.887306502	7.91	18.23617339	10	6	9	4	4	7.5	20.83333333	20.83333333	12.5	75	31.25	33.33333333	26.19791667	6	NA	NA	NA	NA	NA	NA	NA
111	Men	59	14	0	2	24	3	2	13	256.21	30	White	self/independently	Self	3-4 per week	No	No	NA	NA	25	NA	31	1.420979021	1.193733681	1.676260312	7.81	6.403269755	7.333333333	5	7	5	6	5	8.333333333	20.83333333	0	0	12.5	33.33333333	11.04166667	14	NA	NA	NA	NA	NA	NA	NA
112	Men	66	20	4	3	20	8	3	10	200.89	20	White	self/independently	Family	3-4 per week	No	No	NA	NA	41	NA	26	0.948055988	0.450998767	1.441134752	26.13	149.5702006	4.333333333	4	5	3	3	missing	missing	missing	missing	missing	missing	missing	missing	12	NA	NA	NA	NA	NA	NA	NA
113	Men	73	16	0	2	23	3	2.5	3	111	28	White	self/independently	Self	Daily	No	No	NA	NA	32	NA	35	1.249180328	0.835068493	1.538099243	14.56	72.10401891	9	8	11	5	7	20	20.83333333	20.83333333	12.5	0	18.75	16.66666667	17.86458333	8	NA	NA	NA	NA	NA	NA	NA
114	Women	72	18	3	5	16	6	1.5	11	121.75	28	White	self/independently	Self	Daily	No	Yes	NA	NA	16	NA	29	0.832407829	0.69615531	1.363758389	15.53	50.48449612	5	4	4	3	3	32.5	12.5	8.333333333	0	41.66666667	25	58.33333333	22.29166667	16	NA	NA	NA	NA	NA	NA	NA
115	Men	68	20	0	3	24	6	1.5	3	88.34	24	White	self/independently	Self	Daily	No	No	NA	NA	22.5	NA	34	1.2192	1.150188679	1.685529954	7.47	1.356852103	9	4	6	3	3	7.5	20.83333333	41.66666667	0	0	25	16.66666667	18.125	12	NA	NA	NA	NA	NA	NA	NA
116	Men	81	18	0	3	23	6	2	2	192.06	22	White	self/independently	Self	Daily	No	Yes	NA	NA	35.5	NA	25	1.028571429	0.55995101	1.471279163	19.34	50.62305296	13	4	6	3	4	NA	4.166666667	4.166666667	0	8.333333333	18.75	16.66666667	7.552083333	6	NA	NA	NA	NA	NA	NA	NA
117	Men	77	16	365	2	19	5	3	15	183.5	22	White	self/independently	Family	Daily	Yes	No	NA	NA	33.5	NA	21	0.794094659	0.237290775	1.363758389	21.06	37.46736292	4.333333333	4	5	4	5	NA	25	12.5	18.75	8.333333333	43.75	66.66666667	28.125	24	NA	NA	NA	NA	NA	NA	NA
118	Women	57	16	12	4	21	3	2.5	23	131.8	22	White	self/independently	Self	Daily	No	No	NA	NA	24.5	NA	21	0.950025974	0.561670762	1.173059654	15.25	46.91714836	2	3	4	3	3	NA	25	50	25	33.33333333	37.5	25	30.72916667	23	NA	NA	NA	NA	NA	NA	NA
119	Women	62	20	1	4	21	9	2.5	4	NA	27	Other	self/independently	Self	3-4 per week	No	No	NA	NA	27	NA	25	0.917151454	0.864680851	1.274425087	12	23.83900929	6.333333333	6	10	NA	NA	missing	missing	missing	missing	missing	missing	missing	missing	NA	NA	NA	NA	NA	NA	NA	NA
120	Men	68	16	3	4	24	3	3	4	98.01	23	White	self/independently	Self	Daily	Yes	No	NA	NA	33	NA	26	0.895154185	0.384282412	1.070725995	25.97	75.35449021	4	3	3	2	2	22.5	41.66666667	37.5	43.75	33.33333333	68.75	33.33333333	37.1875	10	NA	NA	NA	NA	NA	NA	NA
121	Women	78	14	6	6	6	1	3	1	0	21	White	Assisted/senior living	Family	0-2 per week	Yes	No	NA	NA	33	NA	NA	0.38836271	0.106202091	0.419642038	40.6	-8.825510892	4.666666667	3	4	3	3	37.5	25	12.5	0	8.333333333	31.25	33.33333333	18.48958333	NA	NA	NA	NA	NA	NA	NA	NA
122	Women	72	16	1	5	8	4	3	3	32.45	20	White	Assisted/senior living	Self	3-4 per week	No	No	NA	NA	37	NA	NA	0.583721673	0.422355658	0.617420662	42.63	120.7664423	2	3	4	NA	NA	55	25	20.83333333	18.75	25	56.25	66.66666667	34.47916667	19	NA	NA	NA	NA	NA	NA	NA
206	Women	70	18	0	2	22	3	NA	8	65	27	Black	self/independently	Self	3-4 per week	NA	No	1	7	46	0	NA	0.944140423	0.541225215	1.335865595	9.47	5.456570156	12.3333	7	9	4	6	5	16.66666667	8.333333333	0	12.5	0	0	5.3125	4	12	13	10	13	16	1	0
207	Women	66	14	2	2	15	5	NA	6	80.39	26	Black	self/independently	Self	3-4 per week	NA	Yes	21	19	30	7	NA	0.806349206	0.477368833	0.997164667	26.57	64.41831683	5.3333	3	4	5	7	57.5	41.66666667	33.33333333	50	50	56.25	58.33333333	51.71875	23	11	7	13	1	13	11	0
209	Men	64	16	0	2	21	4	NA	7	121.4	29	White	self/independently	Self	Daily	NA	No	12	11	20	4	NA	1.346686303	1.111057108	1.668613139	10.19	21.16527943	9.6667	4	6	6	8	7.5	25	25	12.5	33.33333333	0	0	13.95833333	15	12	12	17	11	22	12	0
218	Men	76	20	3	5	24	5	NA	8	184.13	26	White	self/independently	Self	Daily	NA	No	9	13	27	1	NA	1.357683742	1.087923855	2.116666667	8.08	14.44759207	9.3333	7	10	4	5	15	33.33333333	20.83333333	6.25	0	6.25	8.333333333	12.29166667	10	10	6	10	7	18	14	0
219	Men	76	18	0	5	9	15	NA	13	24.81	29	White	Assisted/senior living	Family	3-4 per week	NA	Yes	16	22	31	10	NA	0.856580796	0.342600225	1.367838444	18.25	41.69254658	6	6	7	3	4	75	45.83333333	45.83333333	6.25	25	31.25	16.66666667	32.8125	13	13	4	12	8	19	13	0
221	Men	76	16	0	5	19	6	NA	3	76.05	26	Black	self/independently	Self	Daily	NA	No	14	19	32	5	NA	1.001533406	0.408944544	1.406769231	15.41	38.82882883	8.3333	6	8	5	7	17.5	33.33333333	29.16666667	6.25	25	25	8.333333333	21.19791667	12	5	11	8	7	20	14	0
230	Men	75	14	0	5	23	7	NA	2	258.44	27	White	self/independently	Self	Daily	NA	No	9	16	40	0	NA	0.972248804	0.687518797	1.229032258	13.18	29.46954813	12.3333	6	8	5	6	10	37.5	37.5	6.25	75	43.75	41.66666667	34.58333333	15	7	6	10	10	24	14	1
231	Men	81	16	0	2	22	4	NA	3	204.6	24	White	self/independently	Self	Daily	NA	No	5	13	31	0	NA	1.057721226	0.951508845	1.59026087	9.47	7.858769932	9	2	2	4	4	10	4.166666667	0	0	0	0	0	1.770833333	9	11	11	10	7	19	11	0
237	Men	73	16	0	1	22	2	NA	6	NA	30	White	self/independently	Self	Daily	NA	No	7	12	30	6	NA	1.206332454	0.764548495	1.683977901	11.75	29.26292629	12.3333	5	7	4	6	7.5	8.333333333	20.83333333	0	8.333333333	50	16.66666667	18.125	11	11	10	13	11	26	13	0
238	Men	67	14	12	2	6	6	NA	2	NA	25	Black	self/independently	Family	0-2 per week	NA	No	9	28	57	0	NA	0.844711316	0.398865867	1.050430787	20.6	3.673880221	4	4	4	3	3	67.5	91.66666667	45.83333333	18.75	0	18.75	16.66666667	37.60416667	16	11	12	11	9	15	2	0
244	Men	62	18	0	4	22	10	NA	6	126.5500001	22	White	self/independently	Self	Daily	NA	No	12	11	27	4	NA	1.123341523	0.654545455	1.607029877	9.69	39.02439024	6	4	4	3	3	2.5	33.33333333	12.5	25	12.5	12.5	58.33333333	24.79166667	4	5	11	8	11	12	10	8
246	Women	77	14	1	2	24	2	NA	3	207.78	26	Black	self/independently	Self	Daily	NA	No	4	9	19	2	NA	1.110382514	0.62587269	1.789432485	16.41	85.00563698	1.3333	3	4	3	3	2.5	12.5	4.166666667	12.5	0	25	8.333333333	11.25	4	12	11	14	6	19	13	0
251	Men	77	20	0	1	24	2	NA	3	136.93	29	Black	self/independently	Self	Daily	NA	No	12	12	16	0	NA	1.239864407	1.470096463	2.133955659	10.66	55.16739447	9.6667	8	7	3	3	15	25	33.33333333	0	0	6.25	41.66666667	19.32291667	10	12	12	11	8	24	11	0
270	Women	70	14	0	2	18	6	NA	9	180.83	27	Black	self/independently	Self	3-4 per week	NA	No	17	14	31	4	NA	0.997708674	0.584654731	1.180632666	10.93	16.27659574	3.333333333	4	4	3	3	25	8.333333333	20.83333333	43.75	0	68.75	100	39.58333333	26	12	10	16	3	19	9	1
271	Women	80	20	0	2	21	6	NA	1	26.28	29	White	self/independently	Self	Daily	NA	No	0	2	29	0	NA	1.184455959	0.708288149	1.621276596	16.09	70.44491525	7.666666667	4	5	3	3	0	4.166666667	0	0	0	0	0	0.520833333	4	13	12	12	11	13	12	0
273	Men	74	18	0	2	22	7	NA	10	277.27	26	White	self/independently	Self	3-4 per week	NA	Yes	13	24	50	0	NA	0.678841871	0.32709712	0.940740741	16.28	32.5732899	6	4	5	4	4	25	45.83333333	20.83333333	0	0	12.5	33.33333333	23.4375	16	12	1	13	1	14	5	3
284	Women	66	12	1	3	18	8	NA	4	49.81	28	White	self/independently	Self	3-4 per week	NA	No	7	5	28	3	NA	1.206332454	0.588227726	1.46304	10.69	26.35933806	6.333333333	4	6	4	4	10	12.5	4.166666667	18.75	0	25	41.66666667	14.01041667	4	10	12	10	10	NA	NA	NA
286	Women	69	18	2	5	16	5	NA	5	69.86	26	Black	Assisted/senior living	Self	Daily	NA	Yes	5	0	25	0	NA	0.999890651	0.665744448	1.452581414	16.09	50.9380863	4.333333333	5	8	3	3	0	0	0	0	NA	0	0	NA	11	5	4	8	2	17	11	0
288	Women	83	20	1	5	19	7	NA	5	48.74	26	White	self/independently	Self	Daily	NA	No	5	10	45	4	NA	1.11853211	0.531937173	1.191400651	16.18	46.55797101	2.333333333	4	6	3	2	17.5	20.83333333	33.33333333	6.25	0	12.5	25	16.51041667	9	11	12	8	8	17	13	0
297	Women	77	18	1	2	22	2	NA	5	105.82	30	White	self/independently	Self	Daily	NA	No	10	7	31	6	NA	1.306285714	0.872519084	1.65203252	7.91	5.890227577	12.33333333	6	8	3	4	12.5	16.66666667	12.5	18.75	8.333333333	25	8.333333333	13.80208333	10	13	13	12	10	19	12	0
299	Men	73	14	5	7	12	12	NA	3	89.6	26	White	self/independently	Family	Daily	NA	Yes	19	20	23	7	NA	1.1640993	0.372009764	1.240705563	12.4	22.04724409	9	4	6	4	4	25	37.5	45.83333333	0	25	50	50	31.25	28	9	11	9	12	16	14	2
302	Women	75	14	2	3	22	3	NA	8	138.86	29	White	self/independently	Self	3-4 per week	NA	No	4	3	44	4	NA	1.167816092	0.992833876	1.751724138	11.65	45.625	4.666666667	4	5	3	3	0	16.66666667	4.166666667	6.25	16.66666667	18.75	41.66666667	16.14583333	1	13	13	14	7	15	11	0
305	Men	71	18	3	1	21	2	NA	3	40.32	29	White	self/independently	Self	3-4 per week	NA	No	4	10	22	7	NA	1.156736243	0.650355619	1.701209302	10.53	20.89552239	12.33333333	4	6	5	6	12.5	8.333333333	4.166666667	0	0	0	8.333333333	6.25	2	11	12	12	10	26	11	0
311	Men	73	18	3	7	11	15	NA	5	50	28	White	self/independently	Self	3-4 per week	NA	Yes	19	29	41	4	NA	0.491480785	0.1143	0.610413885	23.09	25.01353546	12.33333333	6	8	5	7	62.5	45.83333333	41.66666667	0	75	31.25	75	48.69791667	22	11	12	1	2	19	11	0
317	Men	64	12	0	5	15	11	NA	6	124.44	26	Black	Assisted/senior living	Public	3-4 per week	NA	Yes	11	10	37	10	NA	0.422550832	0.221807156	0.767114094	16.34	14.66666667	7.333333333	7	10	4	4	52.5	12.5	33.33333333	18.75	8.333333333	25	58.33333333	29.21875	11	13	13	1	11	20	11	0
320	Men	76	18	0	5	22	8	NA	2	42.53	26	White	self/independently	Self	Daily	NA	No	4	5	39	0	NA	1.136606588	0.965575502	2.119119351	8.66	33.23076923	11	4	5	4	4	0	4.166666667	0	18.75	0	0	58.33333333	10.15625	3	13	13	12	11	16	9	6
322	Men	67	16	1	2	24	5	NA	9	144.6	26	White	self/independently	Self	3-4 per week	NA	No	6	46	18	4	NA	1.215957447	1.191400651	1.949680171	10.06	37.05722071	13.66666667	6	8	4	4	5	8.333333333	4.166666667	6.25	0	18.75	0	6.354166667	1	12	12	11	11	21	10	2
324	Women	75	14	5	4	11	9	NA	13	126	25	Black	Assisted/senior living	Public	3-4 per week	NA	Yes	17	14	34	9	NA	1.052243959	0.269456314	1.331004367	10.37	22.86729858	4.666666667	5	6	3	3	47.5	12.5	4.166666667	43.75	37.5	31.25	25	29.375	9	11	10	8	8	13	8	0
328	Women	74	14	1	6	11	9	NA	9	50	22	Black	self/independently	Family	0-2 per week	NA	Yes	15	27	75	13	NA	0.542992874	0.133581681	0.660455038	24.19	37.20930233	1.666666667	3	4	5	6	57.5	45.83333333	20.83333333	12.5	37.5	31.25	50	32.96875	6	1	1	5	10	15	3	0
355	Men	68	14	9	7	16	5	2	1	81	29	White	self/independently	Self	Daily	NA	No	35	25	42	7	27	1.17532	0.38428	1.56575	9.87	7.166123779	8.333333333	5	6	3	3	30	41.66666667	41.66666667	0	0	56.25	66.66666667	33.69791667	19	10	12	9	14	16	11	4
356	Men	85	18	8	4	21	5	3	3	116.25	22	White	self/independently	Self	Daily	NA	No	8	9	29	1	15	0.88135	0.52522	1.65353	14.63	45.86241276	3	7	10	4	5	2.5	12.5	0	0	0	6.25	16.66666667	4.739583333	11	1	10	6	11	10	8	19
357	Women	72	18	2	2	23	1	2	4	185.85	30	White	self/independently	Self	Daily	NA	No	10	5	22	4	35	1.55643	0.7993	1.75172	8.6	24.45730825	14.33333333	3	3	4	5	7.5	16.66666667	12.5	18.75	0	18.75	8.333333333	11.35416667	6	13	13	13	11	14	11	0
358	Women	84	16	1	4	21	3	3	17	106.5	30	White	self/independently	Self	Daily	NA	No	6	13	51	1	24	1.23986	0.82304	1.68553	11.59	37.97619048	12.66666667	5	5	4	5	10	29.16666667	0	0	0	6.25	50	12.96875	2	11	12	11	9	13	11	2
359	Men	71	14	1	4	20	5	2	2	196.4	24	White	self/independently	Self	Daily	NA	No	13	17	29	3	30	0.99337	0.67809	1.31003	11.19	26.8707483	7.666666667	NA	NA	4	5	12.5	12.5	NA	NA	NA	37.5	41.66666667	16.14583333	19	8	8	9	12	18	12	4
360	Men	71	20	1	3	23	6	2	8	150.69	30	Other	self/independently	Self	Daily	NA	No	14	17	27	0	35	1.06511	0.48911	1.3971	7.72	39.60216998	9.666666667	7	10	3	3	25	41.66666667	29.16666667	12.5	33.33333333	18.75	25	27.34375	11	12	NA	9	NA	17	13	1
361	Men	72	16	0	2	22	4	2	6	52.53	25	White	self/independently	Self	3-4 per week	NA	No	8	8	30	0	31	1.04324	0.51881	1.6446	14.31	35.8974359	6.666666667	NA	NA	4	4	5	4.166666667	8.333333333	0	0	6.25	0	2.96875	8	5	9	10	8	20	12	2
362	Men	66	20	0	2	24	3	2	2	84.83	29	White	self/independently	Self	Daily	NA	No	10	5	29	1	29	1.27	0.79032	1.70121	10.15	8.208955224	13	4	6	3	3	5	0	4.166666667	12.5	0	6.25	8.333333333	5.572916667	6	12	12	10	10	15	12	5
363	Women	73	18	0	7	21	3	1	3	55.53	29	White	Assisted/senior living	Self	Daily	NA	No	13	7	24	0	34	1.19451	0.65105	1.51642	12.31	48.67149758	13	4	5	3	4	0	4.166666667	4.166666667	0	0	25	8.333333333	5.208333333	7	12	13	8	11	17	10	1
364	Women	79	20	3	5	23	3	2	4	42.95	25	White	self/independently	Self	Daily	NA	No	13	7	34	2	21	1.13309	0.36804	1.24071	19.44	90.21526419	1.333333333	6	9	3	4	5	12.5	25	6.25	25	37.5	41.66666667	23.28125	1	13	11	9	8	23	12	1
365	Men	68	16	0	3	24	7	2	17	91.55	28	White	self/independently	Self	Daily	NA	Yes	9	7	33	0	29	1.19921	0.77328	2.00967	11.59	28.77777778	10.66666667	3	4	5	6	20	33.33333333	16.66666667	6.25	12.5	18.75	16.66666667	16.5625	12	8	9	10	9	20	9	1
366	Women	72	12	0	2	23	2	2	2	280.75	21	Black	self/independently	Self	Daily	NA	No	8	15	21	0	34	0.98854	0.98375	1.7947	12.25	49.57264957	2.333333333	3	4	3	2	2.5	4.166666667	0	18.75	0	25	25	12.55208333	10	12	9	10	9	14	12	4
367	Men	66	18	10	2	23	4	1	3	155.37	27	White	self/independently	Self	Daily	NA	No	15	22	23	0	31	0.78557	0.71438	1.20474	13.07	-3.826342899	8.666666667	6	7	5	6	15	20.83333333	0	0	0	25	16.66666667	12.8125	8	5	10	10	13	20	12	4
369	Men	70	18	2	2	19	6	2	9	139.67	21	White	self/independently	Self	0-2 per week	NA	Yes	17	22	55	4	30	0.74463	0.33636	1.45721	20.34	60.28368794	3.333333333	6	10	2	2	20	37.5	16.66666667	12.5	0	12.5	50	22.8125	20	3	1	2	10	11	4	3
370	Women	72	16	0	5	20	NA	2	4	63.2	24	White	self/independently	Self	Daily	NA	No	9	14	43	4	28	0.98854	0.72428	1.48925	20.28	71.28378378	4.333333333	4	4	4	4	30	16.66666667	0	0	0	18.75	50	15.46875	4	12	13	12	12	15	1	3
371	Women	66	14	0	4	19	5	2	8	132.9	21	Black	self/independently	Self	Daily	NA	No	15	9	31	3	30	0.90178	0.40523	0.96864	22.34	61.41618497	3.666666667	6	8	3	3	5	4.166666667	12.5	25	0	43.75	100	25.88541667	14	12	12	13	9	11	5	9
372	Women	62	12	4	4	14	6	3	3	30.5	29	White	self/independently	Self	0-2 per week	NA	No	21	14	42	10	25	0.77722	0.38911	1.09838	14.06	40.6	8.333333333	3	4	3	3	57.5	12.5	41.66666667	12.5	0	18.75	33.33333333	22.03125	16	5	9	10	9	19	10	2
373	Men	84	20	10	3	12	4	3	8	25	16	White	self/independently	Family	3-4 per week	NA	Yes	30	31	63	10	10	0.46229	0.16143	0.74281	67.59	112.0803263	4.666666667	3	4	NA	NA	70	37.5	54.16666667	43.75	50	75	16.66666667	49.63541667	29	11	6	13	4	4	10	4
374	Men	66	12	1	2	20	5	2.5	8	62.01	19	White	self/independently	Family	3-4 per week	NA	No	29	31	56	6	24	0.86183	0.56689	1.51894	17.68	102.0571429	5	4	6	2	2	42.5	50	37.5	25	16.66666667	68.75	91.66666667	47.76041667	20	1	1	11	10	4	8	7
375	Men	68	18	2	6	19	11	2	2	25	27	White	self/independently	Self	Daily	NA	No	27	10	39	1	32	1.18908	0.82564	1.53166	10.41	38.8	10	6	9	4	4	22.5	29.16666667	12.5	0	12.5	18.75	16.66666667	15.05208333	15	1	10	8	10	25	14	0
376	Women	71	14	6	5	16	16	3	12	130	24	Black	Assisted/senior living	Public	3-4 per week	NA	Yes	14	13	40	0	23	0.75884	0.28687	1.12403	16.57	44.84265734	5.333333333	3	4	3	4	17.5	4.166666667	0	12.5	0	0	25	10.52083333	9	11	7	9	14	8	6	10
377	Men	66	12	4	4	10	15	2.5	14	87.03	21	White	self/independently	Family	3-4 per week	NA	No	14	19	53	8	17	0.48768	0.12001	0.41264	47.75	29.15877739	3	4	5	4	5	62.5	54.16666667	12.5	37.5	0	31.25	50	35.15625	8	12	13	14	12	15	7	1
378	Men	77	14	3	3	9	4	3	7	35.25	16	Black	self/independently	Family	3-4 per week	NA	Yes	0	35	54	6	10	0.51617	0.14459	0.72745	NA	NA	0	4	5	2	2	90	87.5	16.66666667	31.25	0	6.25	8.333333333	37.29166667	3	6	NA	10	NA	6	1	12
379	Men	69	20	0	3	21	4	1.5	3	100.79	28	White	self/independently	Self	Daily	NA	No	11	10	17	1	34	1.48562	0.85819	2.09006	8.19	20.6185567	16.66666667	4	6	4	4	7.5	12.5	8.333333333	6.25	8.333333333	18.75	16.66666667	11.875	8	11	13	9	11	20	11	1
380	Men	63	16	1	3	17	6	2.5	14	117.15	22	White	self/independently	Self	Daily	NA	No	15	13	40	8	24	0.86346	0.37498	0.90895	11.41	-21.68840082	3.333333333	4	5	3	2	35	16.66666667	29.16666667	25	33.33333333	43.75	25	28.07291667	10	9	4	5	14	13	5	13
381	Men	82	14	1	5	12	1	3	4	69.4	12	Black	self/independently	Family	Daily	NA	Yes	2	NA	46	0	13	0.7529	0.12795	0.73891	25.12	38.78453039	3.666666667	4	5	4	4	NA	NA	NA	NA	NA	NA	NA	NA	16	0	0	5	7	7	1	17
382	Men	77	12	15	8	14	NA	2	7	85.1	23	Other	self/independently	Family	3-4 per week	NA	Yes	9	11	59	1	14	0.42187	0.25169	0.65105	NA	-100	2	4	5	4	3	35	12.5	8.333333333	0	25	6.25	16.66666667	12.96875	7	5	4	7	10	17	5	7
383	Women	52	16	0	7	22	6	1	1	88.44	30	White	self/independently	Self	Daily	NA	No	12	4	11	0	31	1.04862	0.83052	1.47603	7.81	14.68428781	11.66666667	5	7	5	7	0	4.166666667	75	0	0	25	8.333333333	14.0625	35	11	12	10	11	20	12	1
384	Men	69	16	6	2	24	7	2.5	16	190.7	24	White	self/independently	Family	3-4 per week	NA	Yes	13	14	31	10	35	0.88648	0.7859	1.22246	11.84	13.84615385	14	5	7	3	4	55	37.5	20.83333333	12.5	25	25	41.66666667	30.3125	12	8	8	7	14	10	7	7
385	Men	69	18	30	5	23	7	2	4	191.33	28	White	self/independently	Self	Daily	NA	No	15	16	39	8	33	1.37607	0.93977	1.68864	7.37	-0.940860215	15	4	6	3	4	10	20.83333333	20.83333333	12.5	8.333333333	50	25	24.6875	16	12	11	12	7	13	11	0
386	Women	75	12	3	5	13	13	1.5	2	30.25	22	White	self/independently	Self	Daily	NA	No	10	8	27	0	21	0.90579	0.33179	1.11512	14.53	20.68106312	4	4	6	3	3	40	4.166666667	12.5	0	0	31.25	50	19.32291667	14	9	3	4	7	15	9	0
387	Men	59	16	0	2	23	4	1.5	2	38.85	29	White	self/independently	Self	Daily	NA	No	9	3	25	3	39	1.36376	0.8882	2.09966	8.34	43.54561102	14.33333333	6	9	3	4	5	4.166666667	16.66666667	12.5	12.5	25	8.333333333	10.52083333	8	12	12	10	12	17	11	0
388	Women	70	16	1	5	22	1	1.5	2	288.38	27	White	self/independently	Family	Daily	NA	No	21	17	21	0	31	1.07767	0.61103	1.68243	11.06	44.38642298	9	4	5	3	3	50	25	41.66666667	12.5	25	31.25	58.33333333	33.59375	27	10	11	11	8	15	12	1
389	Women	55	18	0	1	23	3	1	4	120.91	29	White	self/independently	Self	Daily	NA	No	3	7	22	1	36	1.33294	0.9595	1.68708	8.6	2.7479092	9.333333333	4	6	5	10	0	20.83333333	0	6.25	8.333333333	6.25	16.66666667	9.375	6	11	12	10	11	19	11	0
390	Women	76	14	9	5	7	13	3	6	57.31	NA	White	self/independently	Family	3-4 per week	NA	Yes	7	15	38	2	1	0.39002	5.37E-02	0.48651	NA	NA	0	4	6	NA	NA	65	12.5	20.83333333	31.25	25	50	50	35.98958333	8	10	3	2	9	10	4	17
391	Men	59	16	0	2	22	4	2	7	NA	30	White	self/independently	Self	Daily	NA	No	10	11	27	6	36	1.33587	0.97225	1.59026	8.37	16.41168289	9.333333333	6	8	7	9	15	29.16666667	20.83333333	12.5	25	6.25	8.333333333	15.67708333	14	10	10	17	11	19	11	0
392	Men	66	18	0	1	23	4	2	2	61.72	27	White	self/independently	Self	Daily	NA	No	4	7	29	0	32	1.04622	0.67038	1.62995	11.44	10.96023278	12.66666667	3	4	4	5	0	4.166666667	0	6.25	0	6.25	0	3.125	1	12	7	10	7	19	12	0
393	Women	70	14	2	3	24	2	2	7	141.29	24	White	self/independently	Self	Daily	NA	NA	4	2	31	3	38	1.32426	0.99934	1.68553	9.72	25.41935484	5.666666667	4	6	4	4	0	8.333333333	0	6.25	0	0	16.66666667	3.90625	3	13	13	10	8	12	12	3
394	Men	68	18	12	1	24	4	3	16	145.1	25	White	self/independently	Self	Daily	NA	No	22	19	48	6	19	1.10836	0.73981	1.44569	9.34	20.98445596	15	4	5	4	6	15	25	37.5	31.25	41.66666667	43.75	33.33333333	33.64583333	12	12	4	10	12	15	12	2
395	Men	68	16	1	1	23	2	2	7	50	25	White	self/independently	Self	Daily	NA	No	20	17	32	1	30	1.00983	0.55485	1.30629	10.82	20.62430323	14.33333333	3	4	5	8	22.5	25	12.5	0	8.333333333	25	25	15.83333333	21	8	12	11	12	17	12	0
397	Women	75	20	0	7	17	5	3	3	88.67	29	White	Assisted/senior living	Self	3-4 per week	NA	Yes	5	4	34	2	27	0.9738	0.52251	1.11038	11.16	9.842519685	12	4	5	3	3	15	8.333333333	25	0	37.5	25	25	19.0625	9	12	12	11	9	14	9	2
398	Men	73	20	0	1	24	3	2	2	248.21	28	Black	self/independently	Self	Daily	NA	No	10	8	25	0	36	1.0565	1.01826	1.68708	10.06	47.07602339	10.66666667	5	7	4	4	0	8.333333333	50	0	0	12.5	8.333333333	14.0625	10	11	10	9	4	18	9	1
399	Women	75	20	2	3	17	5	2	1	63.13	25	White	self/independently	Self	3-4 per week	NA	No	3	7	39	0	34	1.02857	0.45425	1.47484	16.25	75.10775862	7.333333333	3	3	4	4	5	16.66666667	8.333333333	18.75	0	6.25	25	10	8	13	13	12	12	18	10	3
400	Women	78	12	12	5	7	7	4	14	75.53	21	White	Assisted/senior living	Family	Daily	NA	Yes	16	32	54	1	12	0.37777	0.13344	0.54722	167.1	234.4006404	5.333333333	3	3	4	4	75	75	75	75	91.66666667	0	58.33333333	60.41666667	23	9	6	7	14	11	6	31
401	Men	67	18	1	2	23	4	2	2	110.05	24	White	self/independently	Self	Daily	NA	No	18	14	33	3	34	0.97588	0.68571	1.22903	11.37	9.855072464	10	6	8	4	4	15	25	0	18.75	0	43.75	66.66666667	25.3125	6	12	13	11	14	16	11	0
402	Men	63	16	32	3	7	7	2	9	131.05	25	Black	self/independently	Family	0-2 per week	NA	Yes	14	30	32	7	37	1.0076	0.46558	1.27354	7.47	3.894297636	10	4	5	4	2	62.5	66.66666667	41.66666667	100	50	18.75	58.33333333	58.07291667	14	10	7	6	9	23	12	5
403	Women	73	20	0	4	24	1	1.5	1	152.87	26	Other	self/independently	Self	Daily	NA	No	2	9	22	0	35	1.12542	0.48164	1.06449	27.34	189.6186441	4.333333333	4	6	4	5	0	12.5	0	0	0	6.25	41.66666667	8.59375	0	13	13	12	10	14	9	2
404	Men	44	14	0	4	17	4	2	4	136	26	Black	Assisted/senior living	Self	3-4 per week	NA	No	19	12	31	2	31	0.97328	0.63699	1.73182	10.63	37.16129032	8.666666667	2	2	4	4	37.5	33.33333333	79.16666667	50	8.333333333	43.75	75	44.01041667	31	7	9	6	9	17	9	0
405	Women	76	16	1	4	16	2	1.5	4	89.24	27	White	self/independently	Self	3-4 per week	NA	Yes	13	13	38	4	24	0.76487	0.47378	1.06387	18	47.299509	5.666666667	4	5	2	2	12.5	12.5	45.83333333	50	37.5	43.75	41.66666667	32.55208333	10	12	11	13	7	12	7	9
406	Women	65	18	1	5	17	1	2	6	147.55	26	Black	self/independently	Self	Daily	NA	Yes	19	15	39	7	26	0.65784	0.38469	1.33684	25.78	141.1599626	3.333333333	3	4	3	5	15	16.66666667	45.83333333	25	37.5	43.75	58.33333333	33.38541667	11	6	3	10	6	16	11	2
407	Women	66	16	2	2	20	6	2	6	194.01	25	Black	self/independently	Self	Daily	NA	No	7	8	33	0	24	0.81352	0.49926	1.25777	15.28	42.53731343	12.33333333	3	4	3	4	7.5	4.166666667	0	0	12.5	6.25	50	10.05208333	6	7	10	9	8	19	8	1
408	Men	68	18	16	3	14	10	3	7	20.93	22	White	Assisted/senior living	Family	3-4 per week	NA	Yes	15	22	48	0	19	0.57654	0.31129	0.95101	14.03	9.523809524	5.333333333	4	5	0	0	50	16.66666667	20.83333333	0	16.66666667	6.25	8.333333333	21.09375	19	1	5	7	10	8	1	11
409	Women	66	18	0	4	20	6	1.5	12	80.2	30	White	self/independently	Self	Daily	NA	No	6	3	23	1	27	1.38336	0.84044	1.6778	7.53	-5.044136192	12	4	6	3	4	2.5	4.166666667	29.16666667	12.5	12.5	6.25	8.333333333	10.46875	10	12	13	11	10	19	2	4
410	Men	67	14	1	3	23	2	2	3	133.89	25	White	self/independently	Self	Daily	NA	No	8	4	25	5	33	1.16931	0.75043	1.87569	12.19	28.31578947	12.33333333	6	7	5	6	27.5	20.83333333	20.83333333	6.25	25	6.25	41.66666667	18.54166667	17	4	10	13	9	23	12	0
411	Men	84	14	2	2	12	4	3	4	71.15	16	White	self/independently	Family	3-4 per week	NA	Yes	15	18	55	0	12	0.77821	0.21918	0.82304	NA	-100	5.666666667	5	7	3	3	42.5	25	16.66666667	0	0	50	33.33333333	24.0625	9	12	4	10	7	7	1	2
412	Men	61	20	0	2	24	4	1.5	1	73.35	28	White	self/independently	Self	Daily	NA	No	2	4	18	9	37	1.35166	1.24408	2.00967	7.65	17.69230769	14.66666667	3	3	4	5	0	8.333333333	12.5	37.5	0	6.25	16.66666667	12.23958333	0	11	13	12	10	25	14	0
413	Women	70	14	2	8	17	13	2	10	46.5	25	White	self/independently	Public	3-4 per week	NA	No	18	10	45	0	22	0.89079	0.38372	1.28337	12.34	26.56410256	7	4	5	5	7	27.5	12.5	20.83333333	6.25	12.5	18.75	25	15.41666667	15	12	8	11	10	11	4	1
414	Women	85	18	0	2	18	5	3	2	33.95	16	White	Assisted/senior living	Service	0-2 per week	NA	Yes	8	1	40	0	4	0.68061	0.29214	0.72571	50.47	11.14292006	4	4	5	2	2	32.5	4.166666667	0	0	0	12.5	8.333333333	7.1875	12	11	5	9	12	16	1	11
415	Men	77	18	2	3	20	5	3	1	72.3	17	White	self/independently	Family	3-4 per week	NA	Yes	6	14	56	0	13	0.83851	0.30039	0.9595	17.03	31	2.333333333	4	6	3	3	27.5	41.66666667	50	0	0	31.25	41.66666667	27.13541667	17	1	NA	10	NA	2	1	2
416	Men	69	16	3	6	22	14	2.5	3	8.6	22	White	self/independently	Family	3-4 per week	NA	Yes	23	14	47	0	25	0.61951	0.39956	0.91577	26.72	54.00576369	3.333333333	3	4	4	4	47.5	37.5	16.66666667	0	0	81.25	41.66666667	37.44791667	23	9	8	6	13	16	1	2
417	Women	61	16	365	1	18	5	3	18	53.6	28	Other	self/independently	Self	3-4 per week	NA	No	14	17	46	9	20	1.08922	0.41394	1.53166	14.31	59	5	6	9	3	3	50	37.5	29.16666667	56.25	25	43.75	16.66666667	40.625	22	1	9	6	12	17	12	0
418	Men	79	18	0	2	6	5	2.5	5	41.35	22	White	self/independently	Self	3-4 per week	NA	Yes	13	24	51	5	21	0.77623	0.25592	0.93306	17.12	13.82978723	12.66666667	5	7	4	6	50	25	12.5	0	0	12.5	33.33333333	20.83333333	8	10	9	4	16	12	4	1
419	Men	61	18	0	5	15	3	2.5	16	103.81	28	Other	self/independently	Family	Daily	NA	No	12	29	33	7	34	1.08987	0.62566	1.58201	13	38.74066169	9	4	5	4	4	37.5	50	12.5	37.5	50	68.75	50	45.57291667	19	10	8	6	13	21	10	0
420	Women	73	16	0	5	22	12	2	8	NA	30	White	self/independently	Self	Daily	NA	Yes	8	7	19	3	32	1.08341	0.63966	1.25346	10.56	5.6	4	4	5	5	5	0	12.5	0	0	0	12.5	25	6.25	0	13	13	13	8	26	11	0
421	Men	75	16	0	1	22	4	2	7	65	30	Other	self/independently	Self	Daily	NA	No	8	18	52	1	35	0.86714	0.77689	1.30629	11.82	42.75362319	10.66666667	4	4	5	7	0	45.83333333	4.166666667	0	0	12.5	58.33333333	23.4375	10	13	9	12	8	17	11	2
422	Women	75	18	4	5	7	5	3	14	27.53	29	White	Assisted/senior living	Self	Daily	NA	Yes	19	8	37	0	12	0.83967	0.5127	1.13309	37.43	112.4290579	6	3	4	3	4	NA	NA	NA	NA	NA	NA	NA	NA	16	11	11	9	12	15	12	4
423	Men	73	16	15	5	16	10	2	4	88.73	21	White	self/independently	Self	Daily	NA	Yes	12	23	20	6	26	1.30164	0.85418	1.42098	10.5	0.864553314	9.333333333	4	6	3	4	30	16.66666667	4.166666667	0	0	12.5	25	14.16666667	2	8	6	5	12	11	6	17
424	Women	62	14	3	4	13	5	3	6	92.5	22	Black	self/independently	Self	3-4 per week	NA	Yes	29	23	38	5	14	0.64828	0.13737	0.7015	22.59	13.80352645	3.666666667	4	5	3	4	50	45.83333333	75	68.75	62.5	62.5	58.33333333	60.15625	29	8	10	9	11	11	6	1
425	Men	80	16	15	7	18	13	3	18	204.85	23	White	self/independently	Self	Daily	NA	Yes	26	29	46	8	14	0.73328	0.26333	1.14947	22.25	37.9417235	3.666666667	4	5	4	4	80	41.66666667	29.16666667	25	16.66666667	50	58.33333333	45.9375	28	10	12	10	10	7	1	8
426	Men	71	16	0	5	18	8	2	3	76.4	24	Black	self/independently	Self	3-4 per week	NA	No	19	20	53	8	32	1.01262	0.46511	1.4122	15.62	44.89795918	7.333333333	4	6	5	6	42.5	66.66666667	45.83333333	12.5	62.5	25	25	38.125	19	9	9	8	12	16	9	3
427	Men	71	18	2	4	11	18	3	13	8.55	27	White	Assisted/senior living	Family	3-4 per week	NA	Yes	17	26	38	12	11	0.71887	0.43041	0.8934	47.66	87.85967678	4	4	5	3	3	65	29.16666667	58.33333333	12.5	37.5	31.25	58.33333333	39.63541667	28	11	7	8	12	16	6	5
428	Men	51	18	2	1	21	2	2	5	91.45	30	White	self/independently	Self	Daily	NA	No	3	12	21	7	38	1.14586	0.96762	1.71076	8.66	33.23076923	13.66666667	4	6	6	9	35	29.16666667	0	0	0	0	25	11.14583333	3	9	12	11	11	20	10	0
429	Men	41	14	40	1	17	1	2	4	99.29	27	White	self/independently	Self	Daily	NA	No	14	24	48	7	32	1.02973	0.86591	1.54459	14.75	36.82745826	8.333333333	3	3	4	4	45	79.16666667	45.83333333	37.5	50	37.5	41.66666667	46.25	19	4	6	13	4	13	4	4
430	Women	65	18	0	2	22	3	2	8	50.45	26	Black	self/independently	Self	3-4 per week	NA	No	2	13	52	0	31	1.08405	0.61826	1.34768	9.25	6.812933025	11.33333333	3	4	5	6	7.5	8.333333333	8.333333333	6.25	25	0	8.333333333	7.96875	6	11	10	10	8	14	1	2
431	Men	65	8	10	2	18	9	2	10	152.9	27	White	self/independently	Family	3-4 per week	NA	No	22	14	21	12	32	0.82789	0.58112	1.24071	19.06	91.17352056	15	4	5	5	6	22.5	16.66666667	25	0	0	31.25	41.66666667	17.13541667	17	12	10	9	10	11	11	6
432	Men	76	16	1	3	20	7	3	2	NA	28	White	self/independently	Self	Daily	NA	No	4	13	36	0	27	1.00208	0.55671	1.41767	9.5	11.76470588	11.33333333	4	5	3	3	12.5	29.16666667	4.166666667	37.5	0	12.5	41.66666667	17.1875	13	11	9	10	2	20	8	5
433	Men	71	20	0	2	21	5	2	6	48.55	28	White	self/independently	Self	Daily	NA	No	17	17	26	8	32	0.95151	0.8767	1.97282	22.1	240	7	4	5	3	3	0	25	0	0	0	6.25	8.333333333	4.947916667	3	12	11	12	10	15	5	0
434	Men	72	NA	NA	1	NA	NA	3	11	75.8	25	White	NA	NA	NA	NA	NA	13	17	41	5	22	0.85338	0.60217	1.24239	15.62	-5.733252867	9.666666667	4	5	3	3	7.5	33.33333333	12.5	18.75	41.66666667	37.5	16.66666667	25.15625	9	12	10	10	10	11	2	6
435	Women	77	14	1	5	6	5	3	7	0	24	White	self/independently	Family	NA	NA	Yes	19	24	55	0	0	0.54502	NA	0.90782	NA	NA	4	4	5	NA	NA	60	54.16666667	54.16666667	37.5	37.5	43.75	41.66666667	43.17708333	16	1	1	4	10	NA	NA	NA
436	Men	66	14	4	6	14	7	3	9	25	30	White	self/independently	Self	Daily	NA	Yes	23	26	42	8	25	0.78998	0.32874	1.05895	20.56	8.898305085	6	5	7	4	4	45	50	45.83333333	31.25	62.5	62.5	41.66666667	50.67708333	25	3	3	9	11	13	11	0
437	Men	72	18	1	7	23	7	1	3	91	27	White	self/independently	Self	3-4 per week	NA	Yes	12	5	28	0	28	1.07198	0.6951	1.37919	14.69	20.50861362	7.666666667	3	4	4	4	10	0	0	0	0	18.75	16.66666667	6.71875	7	13	11	13	11	12	6	7
438	Women	77	20	4	7	23	2	2	13	342.5	24	Black	self/independently	Self	Daily	NA	No	14	4	24	0	34	1.48081	1.22164	1.93319	11.25	54.53296703	3	6	8	4	4	0	0	16.66666667	12.5	0	50	50	22.39583333	19	3	3	11	11	14	4	2
439	Men	55	14	2	3	19	4	2	5	15.64	28	White	self/independently	Self	3-4 per week	NA	No	12	21	38	0	37	1.08599	0.8506	1.37504	11.9	15.42192047	11	4	6	5	5	25	50	8.333333333	18.75	8.333333333	18.75	66.66666667	29.6875	15	2	10	11	8	16	1	0
440	Men	70	16	1	3	23	5	2	3	232.47	25	White	self/independently	Self	Daily	NA	No	7	14	35	0	23	0.93354	0.3949	1.36071	17.79	20.85597826	11.33333333	3	3	4	5	7.5	16.66666667	8.333333333	0	33.33333333	31.25	16.66666667	15.26041667	7	13	8	11	7	17	8	2
441	Men	NA	16	0	4	22	3	1.5	1	84.93	25	Other	self/independently	Self	Daily	NA	No	8	14	27	5	35	1.18522	0.58747	1.63871	20.63	100.6809339	7.666666667	2	1	5	7	7.5	20.83333333	0	0	0	12.5	8.333333333	9.270833333	12	12	11	11	12	12	9	0
509	Men	55	14	3	3	11	NA	2.5	15	27.2	20	Black	self/independently	Family	0-2 per week	Yes	NA	21	27	39	2	NA	NA	NA	NA	23.69	32.34636872	3	NA	NA	NA	NA	65	29.16666667	41.66666667	56.25	50	12.5	16.66666667	34.94791667	39	NA	NA	NA	NA	NA	NA	NA
510	Men	62	14	2	3	15	NA	2	5	11.8	17	Black	self/independently	Self	Daily	Yes	NA	26	25	56	8	NA	NA	NA	NA	18.97	34.92176387	4	NA	NA	NA	NA	37.5	45.83333333	62.5	68.75	50	75	66.66666667	52.86458333	28	NA	NA	NA	NA	NA	NA	NA
511	Women	66	14	25	1	21	NA	2.5	16	67.14	26	White	self/independently	Family	Daily	NA	NA	2	NA	30	11	NA	NA	NA	NA	12.04	5.061082024	12	NA	NA	NA	NA	37.5	37.5	12.5	12.5	50	6.25	8.333333333	20.57291667	5	NA	NA	NA	NA	NA	NA	NA
512	Men	68	20	0	2	24	NA	2	5	47.5	26	Other	self/independently	Self	Daily	No	NA	13	9	35	0	NA	NA	NA	NA	9.97	18.12796209	9	NA	NA	NA	NA	0	8.333333333	16.66666667	12.5	0	56.25	8.333333333	16.92708333	7	NA	NA	NA	NA	NA	NA	NA
513	Men	68	12	1	3	19	NA	3	7	58.92	12	Black	self/independently	Family	0-2 per week	NA	NA	8	18	75	8	NA	NA	NA	NA	21.72	14.85986251	0	NA	NA	NA	NA	27.5	8.333333333	33.33333333	18.75	0	25	33.33333333	18.28125	10	NA	NA	NA	NA	NA	NA	NA
514	Men	68	14	50	2	15	NA	2.5	20	69.3	27	White	self/independently	Family	3-4 per week	No	NA	20	25	39	NA	NA	NA	NA	NA	16.53	13.76462491	12	NA	NA	NA	NA	47.5	50	25	0	50	25	25	30.9375	18	NA	NA	NA	NA	NA	NA	NA
515	Men	74	16	0	5	24	NA	2	13	176.39	23	White	self/independently	Self	Daily	Yes	NA	4	10	35	1	NA	NA	NA	NA	14.13	54.42622951	8	NA	NA	NA	NA	0	0	0	0	0	0	8.333333333	1.041666667	3	NA	NA	NA	NA	NA	NA	NA
516	Men	81	18	2	2	15	NA	2.5	6	33.3	26	White	self/independently	Self	3-4 per week	Yes	NA	9	14	40	1	NA	NA	NA	NA	23.6	97.15956558	9	NA	NA	NA	NA	20	8.333333333	4.166666667	12.5	75	12.5	16.66666667	20.72916667	14	NA	NA	NA	NA	NA	NA	NA
517	Men	55	18	6	1	20	NA	1	8	130.77	30	White	self/independently	Self	Daily	No	NA	3	10	5	0	NA	NA	NA	NA	8.66	22.66288952	12	NA	NA	NA	NA	22.5	16.66666667	0	0	0	12.5	25	9.583333333	6	NA	NA	NA	NA	NA	NA	NA
518	Women	79	20	0	2	20	NA	2.5	5	87.2	29	White	self/independently	Self	Daily	Yes	NA	1	7	34	NA	NA	NA	NA	NA	17.03	87.76185226	5	NA	NA	NA	NA	0	12.5	0	12.5	0	0	8.333333333	4.166666667	4	NA	NA	NA	NA	NA	NA	NA
519	Men	58	14	0	2	19	NA	2.5	8	75.64	29	White	self/independently	Self	0-2 per week	Yes	NA	19	19	40	9	NA	NA	NA	NA	11.28	10.69676153	11	NA	NA	NA	NA	45	62.5	25	56.25	100	37.5	75	58.48958333	17	NA	NA	NA	NA	NA	NA	NA
520	Women	80	12	0	4	4	NA	4	NA	0	16	White	Assisted/senior living	Family	0-2 per week	No	NA	34	27	55	5	NA	NA	NA	NA	42	29.23076923	0	NA	NA	NA	NA	75	66.66666667	70.83333333	37.5	0	37.5	75	54.6875	14	NA	NA	NA	NA	NA	NA	NA
521	Women	77	16	1	4	18	NA	2	12	103.59	28	White	self/independently	Self	Daily	Yes	NA	12	10	16	7	NA	NA	NA	NA	11.63	13.7964775	7	NA	NA	NA	NA	17.5	12.5	16.66666667	6.25	50	12.5	66.66666667	22.76041667	3	NA	NA	NA	NA	NA	NA	NA
522	Men	57	18	0	1	23	NA	NA	7	288.04	23	White	self/independently	Public	Daily	Yes	NA	21	32	41	10	NA	NA	NA	NA	18.88	75.62790698	2	NA	NA	NA	NA	60	45.83333333	29.16666667	56.25	0	31.25	16.66666667	33.02083333	27	NA	NA	NA	NA	NA	NA	NA
523	Men	69	14	3	6	10	NA	3	13	100	25	White	self/independently	Self	3-4 per week	Yes	NA	29	36	50	5	NA	NA	NA	NA	15.66	6.385869565	5	NA	NA	NA	NA	42.5	66.66666667	58.33333333	68.75	0	43.75	58.33333333	49.58333333	28	NA	NA	NA	NA	NA	NA	NA
524	Men	63	20	0	4	24	NA	1.5	4	101.4	28	White	self/independently	Self	Daily	No	NA	6	3	21	9	NA	NA	NA	NA	7.1	27.01252236	17	NA	NA	NA	NA	0	0	8.333333333	18.75	0	12.5	0	4.947916667	6	NA	NA	NA	NA	NA	NA	NA
525	Men	71	16	3	8	3	NA	4	4	3.3	15	White	self/independently	Family	0-2 per week	No	NA	1	5	58	0	NA	NA	NA	NA	NA	NA	2	NA	NA	NA	NA	87.5	75	8.333333333	0	0	37.5	50	41.66666667	18	NA	NA	NA	NA	NA	NA	NA
526	Women	59	18	1	1	24	NA	1.5	8	179.17	30	White	self/independently	Self	Daily	No	NA	6	4	10	7	NA	NA	NA	NA	8.56	0	9	NA	NA	NA	NA	10	4.166666667	12.5	0	25	6.25	0	9.322916667	7	NA	NA	NA	NA	NA	NA	NA
527	Men	62	16	0	2	24	NA	1	5	155.41	28	White	self/independently	Self	Daily	No	NA	5	2	14	3	NA	NA	NA	NA	7.35	21.89054726	17	NA	NA	NA	NA	7.5	0	16.66666667	6.25	0	12.5	8.333333333	7.447916667	5	NA	NA	NA	NA	NA	NA	NA
528	Men	68	12	25	3	20	NA	1.5	14	30	25	White	self/independently	Family	3-4 per week	Yes	NA	27	24	20	7	NA	NA	NA	NA	8.25	11.33603239	11	NA	NA	NA	NA	22.5	37.5	50	6.25	50	100	33.33333333	42.65625	26	NA	NA	NA	NA	NA	NA	NA
529	Men	75	18	2	5	13	NA	NA	17	45	20	White	self/independently	Family	0-2 per week	Yes	NA	20	29	8	12	NA	NA	NA	NA	NA	NA	NA	NA	NA	NA	NA	47.5	20.83333333	41.66666667	0	0	37.5	33.33333333	24.6875	25	NA	NA	NA	NA	NA	NA	NA
530	Men	58	20	0	5	24	NA	2	3	84.5	22	Other	self/independently	Self	Daily	No	NA	7	1	26	0	NA	NA	NA	NA	10.34	14.50719823	6	NA	NA	NA	NA	10	0	25	0	0	12.5	50	13.22916667	10	NA	NA	NA	NA	NA	NA	NA
531	Men	60	16	2	5	18	NA	2	1	35.61	29	White	self/independently	Self	Daily	Yes	NA	32	19	27	12	NA	NA	NA	NA	17.3	22.00282087	9	NA	NA	NA	NA	42.5	29.16666667	75	50	175	81.25	75	73.28125	43	NA	NA	NA	NA	NA	NA	NA
532	Women	76	16	1	5	22	NA	2.5	4	101	21	White	self/independently	Self	3-4 per week	No	NA	13	12	37	0	NA	NA	NA	NA	23.34	86.72	6	NA	NA	NA	NA	15	8.333333333	12.5	0	0	6.25	16.66666667	7.34375	8	NA	NA	NA	NA	NA	NA	NA
533	Women	58	18	0	1	24	NA	1.5	3	148.8	25	White	self/independently	Self	3-4 per week	No	NA	8	4	26	7	NA	NA	NA	NA	11.65	7.472324723	9	NA	NA	NA	NA	0	4.166666667	4.166666667	0	0	18.75	16.66666667	5.46875	6	NA	NA	NA	NA	NA	NA	NA
534	Men	67	NA	6	3	21	NA	NA	NA	78.44	NA	NA	NA	NA	NA	NA	NA	13	11	23	5	NA	NA	NA	NA	13.56	22.6039783	2	NA	NA	NA	NA	7.5	16.66666667	12.5	25	0	43.75	16.66666667	24.63541667	7	NA	NA	NA	NA	NA	NA	NA
535	Women	77	14	0	2	23	NA	NA	NA	254.66	NA	Black	self/independently	Self	Daily	NA	NA	7	13	2	7	NA	NA	NA	NA	21.63	72.2133758	0	NA	NA	NA	NA	0	0	0	50	0	50	50	25	0	NA	NA	NA	NA	NA	NA	NA
536	Men	81	18	2	4	11	NA	NA	NA	NA	NA	White	self/independently	Self	Daily	NA	NA	NA	NA	NA	NA	NA	NA	NA	NA	NA	NA	NA	NA	NA	NA	NA	NA	NA	NA	NA	NA	NA	NA	NA	NA	NA	NA	NA	NA	NA	NA	NA
